# Supplementary material for: The Comparison of the Profile of Phenolic Compounds in Noni (Morinda citrifolia L.) Fruit by Different Drying Methods
Source: Foods. 2025 Apr 17;14(8):1398. doi: 10.3390/foods14081398 (PMC12026537; doi:10.3390/foods14081398)
Supplement: Supplementary file 1 [file foods-14-01398-s001.zip]

Archive with 1 entries (1 files):
- foods-3558425-supplementary.pdf
